# Supplementary material for: Automatic evaluation of degree of cleanliness in capsule endoscopy based on a novel CNN architecture
Source: Sci Rep. 2020 Oct 19;10:17706. doi: 10.1038/s41598-020-74668-8 (PMC7573687; doi:10.1038/s41598-020-74668-8)
Supplement: Supplementary file 3 — Supplementary material 3 [file 41598_2020_74668_MOESM3_ESM.xlsx]

## Sheet: Specialist 2
Fold	Video	Image1	Image2	Image3	Image4	Image5	Image6	Image7	Image8	Image9	Image10	Image11	Image12	Image13	Image14	Image15	Image16	Image17	Image18	Image19	Image20	Image21	Image22	Image23	Image24	Image25	Image26	Image27	Image28	Image29	Image30	Image31	Image32	Image33	Image34	Image35	Image36	Image37	Image38	Image39	Image40	Image41	Image42	Image43	Image44	Image45	Image46	Image47	Image48
1	4VIFhQ33	4	2	2	2	2	2	3	3	4	4	3	3	3	2	3	3	2	2	0	0	0	0	0	0	0	0	0	0	0	0	0	0	0	0	0	0	0	0	0	0	0	0	0	0	0	0	0	0
	DRDy0A33	2	1	1	3	3	3	1	1	1	1	1	1	1	1	2	2	3	3	1	1	1	2	1	1	1	2	3	3	3	4	4	3	3	1	3	4	3	2	2	3	4	1	1	2	2	1	1	2
	ZPOh6w33	2	1	2	2	2	1	2	1	2	2	4	1	1	2	2	2	1	2	2	0	0	0	0	0	0	0	0	0	0	0	0	0	0	0	0	0	0	0	0	0	0	0	0	0	0	0	0	0
	bCoJxA33	3	1	3	1	1	1	1	2	1	1	3	1	0	0	0	0	0	0	0	0	0	0	0	0	0	0	0	0	0	0	0	0	0	0	0	0	0	0	0	0	0	0	0	0	0	0	0	0
	laiRFQ33	1	2	3	2	1	1	2	2	1	1	2	2	3	1	2	3	0	0	0	0	0	0	0	0	0	0	0	0	0	0	0	0	0	0	0	0	0	0	0	0	0	0	0	0	0	0	0	0
	rdhpIw33	1	1	3	1	1	2	1	1	1	1	1	1	1	1	2	1	2	1	3	1	1	1	1	1	1	1	0	0	0	0	0	0	0	0	0	0	0	0	0	0	0	0	0	0	0	0	0	0
2	0DNXXQ33	1	1	2	2	1	1	2	3	1	2	3	1	2	1	4	1	1	1	1	1	2	1	0	0	0	0	0	0	0	0	0	0	0	0	0	0	0	0	0	0	0	0	0	0	0	0	0	0
	MJz8ag33	2	2	1	2	2	2	2	3	2	3	1	2	3	3	2	3	2	3	3	2	3	2	2	2	3	1	4	2	3	3	4	3	1	3	0	0	0	0	0	0	0	0	0	0	0	0	0	0
	OlxVMQ33	2	1	2	1	2	2	2	1	3	1	1	2	3	1	2	3	3	2	3	3	3	2	1	3	3	3	1	3	2	2	3	1	2	1	3	3	2	1	3	3	3	3	4	4	1	3	4	2
	TQ03rg33	1	1	2	2	1	2	1	2	4	0	0	0	0	0	0	0	0	0	0	0	0	0	0	0	0	0	0	0	0	0	0	0	0	0	0	0	0	0	0	0	0	0	0	0	0	0	0	0
	mBKmBw33	1	1	1	1	1	1	1	2	3	1	2	1	1	1	1	1	2	1	2	1	0	0	0	0	0	0	0	0	0	0	0	0	0	0	0	0	0	0	0	0	0	0	0	0	0	0	0	0
	vgleng33	3	2	2	3	4	1	2	2	3	2	2	2	1	0	0	0	0	0	0	0	0	0	0	0	0	0	0	0	0	0	0	0	0	0	0	0	0	0	0	0	0	0	0	0	0	0	0	0
3	1bK7nw33	1	2	3	1	1	1	1	1	1	1	1	1	2	2	1	1	2	2	3	3	1	2	1	3	2	1	3	1	1	1	1	0	0	0	0	0	0	0	0	0	0	0	0	0	0	0	0	0
	4XOOsw33	3	2	4	2	2	3	3	2	3	1	1	2	2	2	4	0	0	0	0	0	0	0	0	0	0	0	0	0	0	0	0	0	0	0	0	0	0	0	0	0	0	0	0	0	0	0	0	0
	4r4zdg33	1	1	1	1	1	2	1	1	1	1	1	1	1	0	0	0	0	0	0	0	0	0	0	0	0	0	0	0	0	0	0	0	0	0	0	0	0	0	0	0	0	0	0	0	0	0	0	0
	Gtanvg33	2	3	2	1	4	1	1	1	1	3	2	2	2	2	2	2	2	2	2	3	3	3	4	2	3	0	0	0	0	0	0	0	0	0	0	0	0	0	0	0	0	0	0	0	0	0	0	0
	Q2Jo4w33	1	1	2	1	1	2	1	3	0	0	0	0	0	0	0	0	0	0	0	0	0	0	0	0	0	0	0	0	0	0	0	0	0	0	0	0	0	0	0	0	0	0	0	0	0	0	0	0
	eJmxXQ33	3	1	1	1	2	2	1	2	1	1	1	1	1	3	1	2	3	1	1	3	3	2	2	1	1	1	2	2	0	0	0	0	0	0	0	0	0	0	0	0	0	0	0	0	0	0	0	0
4	DdoQpQ33	2	3	2	2	1	1	1	2	3	2	1	1	1	2	2	2	3	2	3	4	1	1	1	3	1	1	1	2	1	3	2	2	2	3	3	3	2	4	2	4	3	2	3	3	2	2	1	4
	K1Rr9Q33	2	1	1	1	1	1	1	1	1	1	1	3	1	1	3	1	1	1	1	1	1	1	0	0	0	0	0	0	0	0	0	0	0	0	0	0	0	0	0	0	0	0	0	0	0	0	0	0
	Y7Qkqw33	3	3	3	3	3	4	3	4	2	2	3	2	3	3	1	2	1	3	1	1	2	1	2	2	2	4	4	2	2	1	2	1	3	2	3	1	1	3	3	2	3	1	2	2	3	2	2	1
	bXa4aw33	3	1	1	1	1	2	0	0	0	0	0	0	0	0	0	0	0	0	0	0	0	0	0	0	0	0	0	0	0	0	0	0	0	0	0	0	0	0	0	0	0	0	0	0	0	0	0	0
	iYnPsw33	1	2	1	3	4	2	2	2	2	1	2	1	2	1	1	1	2	4	4	1	4	2	4	0	0	0	0	0	0	0	0	0	0	0	0	0	0	0	0	0	0	0	0	0	0	0	0	0
	s7upHQ33	3	1	2	2	2	1	2	2	3	1	1	1	3	1	1	1	1	1	1	1	1	2	1	1	2	1	1	2	1	1	1	1	1	1	1	1	0	0	0	0	0	0	0	0	0	0	0	0
5	3Ikgvw33	2	3	2	3	1	1	1	1	1	1	2	1	1	1	2	2	2	1	1	3	1	2	2	1	1	1	1	0	0	0	0	0	0	0	0	0	0	0	0	0	0	0	0	0	0	0	0	0
	7bfy0Q33	1	3	1	1	3	4	1	1	3	2	1	1	3	2	0	0	0	0	0	0	0	0	0	0	0	0	0	0	0	0	0	0	0	0	0	0	0	0	0	0	0	0	0	0	0	0	0	0
	DH9aaQ33	3	2	3	2	2	2	2	3	2	2	2	1	4	4	3	2	2	3	2	3	2	1	2	1	1	0	0	0	0	0	0	0	0	0	0	0	0	0	0	0	0	0	0	0	0	0	0	0
	dk32DA33	4	1	2	1	1	2	1	1	1	1	2	1	1	1	1	0	0	0	0	0	0	0	0	0	0	0	0	0	0	0	0	0	0	0	0	0	0	0	0	0	0	0	0	0	0	0	0	0
	wQPeeQ33	1	2	1	2	3	4	2	2	2	3	1	3	1	1	3	0	0	0	0	0	0	0	0	0	0	0	0	0	0	0	0	0	0	0	0	0	0	0	0	0	0	0	0	0	0	0	0	0
	zMnSsA33	1	1	1	1	3	3	2	2	2	3	2	1	1	1	4	2	2	2	1	2	3	2	1	2	2	1	1	1	1	1	2	1	3	1	4	3	2	2	4	4	2	2	1	2	1	2	2	1
[truncated: 44 more columns]
